# Supplementary material for: Increase in Antibiotic Utilisation in Primary Care Post COVID-19 Pandemic
Source: Antibiotics (Basel). 2025 Mar 17;14(3):309. doi: 10.3390/antibiotics14030309 (PMC11939422; doi:10.3390/antibiotics14030309)
Supplement: Supplementary file 1 [file antibiotics-14-00309-s001.zip]

Archive with 1 entries (1 files):
- antibiotics-3537164-supplementary.pdf
